# Supplementary material for: Genetic Mapping With Allele Dosage Information in Tetraploid Urochloa decumbens (Stapf) R. D. Webster Reveals Insights Into Spittlebug (Notozulia entreriana Berg) Resistance
Source: Front Plant Sci. 2019 Feb 21;10:92. doi: 10.3389/fpls.2019.00092 (PMC6401981; doi:10.3389/fpls.2019.00092)
Supplement: TABLE S1 — Homology groups with names, positions and type of markers, and information about phases for each parental. [file Table_1.xlsx]

## Sheet: G1
Homology Group 1
Marker names	Distance	Phase P1	Phase P2	Type of marker
S.1_21939052	0,00	1111	1211	Simplex
S.1_39327334	9,11	1111	1211	Simplex
S.1_39327349	9,11	1111	1211	Simplex
S.1_31469063	11,82	1111	1211	Simplex
DS.1_40082007	14,29	1211	2211	Duplex-simplex
DS.1_40081984	14,29	1211	2211	Duplex-simplex
S.1_37045493	14,62	1111	2111	Simplex
S.1_39134965	17,31	1111	2111	Simplex
S.1_12318124	17,56	2111	1111	Simplex
S.1_39573593	18,74	1111	2111	Simplex
S.1_38604731	19,62	1111	2111	Simplex
DS.1_39334457	19,73	1211	2211	Duplex-simplex
S.1_40431841	20,05	1111	2111	Simplex
S.1_30986604	20,18	1111	2111	Simplex
S.1_29233126	22,66	1111	2111	Simplex
S.1_30986610	22,92	1111	1211	Simplex
S.1_30986609	22,94	1111	1211	Simplex
S.1_25328447	23,48	1111	2111	Simplex
S.1_25328450	23,52	1111	2111	Simplex
S.1_31959889	23,62	1111	2111	Simplex
S.1_26467909	24,29	1111	1211	Simplex
S.1_2857580	24,79	2111	1111	Simplex
S.1_26467946	24,80	1111	1211	Simplex
DS.1_3536021	24,81	2121	1112	Duplex-simplex
D.1_30986670	27,81	1111	2211	Duplex
S.1_27025239	29,33	1111	1211	Simplex
S.1_25328435	29,46	1111	2111	Simplex
S.1_25328455	29,91	1111	2111	Simplex
S.1_21252165	30,04	2111	1111	Simplex
S.1_25328452	30,06	1111	2111	Simplex
S.1_37143020	30,39	1111	1112	Simplex
S.1_37143009	31,66	1111	1211	Simplex
S.1_27719843	31,94	1111	2111	Simplex
DD.1_26270715	32,14	2211	1221	Double-duplex
S.1_22221727	32,27	1111	2111	Simplex
S.1_26467948	33,03	1111	1211	Simplex
S.1_26467911	33,26	1111	1211	Simplex
D.1_41034742	35,72	1111	2211	Duplex
DS.1_2040634	35,85	1211	2211	Duplex-simplex
S.1_2040664	41,92	1111	1211	Simplex
S.1_3920344	44,16	1111	2111	Simplex
S.1_3920315	44,16	1111	2111	Simplex
S.1_4545041	44,33	1111	2111	Simplex
S.1_3920313	46,21	1111	2111	Simplex
S.1_4545010	47,22	1111	1211	Simplex
S.1_4527917	47,26	1111	2111	Simplex
SS.1_21939054	47,64	2111	1112	Double-simplex
S.1_4527927	49,08	1111	1211	Simplex
S.1_7543583	50,01	1111	2111	Simplex
S.1_9217124	51,78	2111	1111	Simplex
DS.1_38091019	53,61	1211	2211	Duplex-simplex
DS.1_38091017	53,61	1211	2211	Duplex-simplex
D.1_2893752	56,63	1111	2211	Duplex
D.1_2893737	56,63	1111	2211	Duplex
D.1_4527914	58,00	1111	2211	Duplex
SS.1_12318165	60,78	1211	2111	Double-simplex
XSS.1_23891474	61,54	1211	2221	X-double-simplex
D.1_12708627	62,85	1111	2211	Duplex
S.1_2857592	63,06	2111	1111	Simplex
S.1_8828575	65,55	1111	2111	Simplex
D.1_40739026	69,57	1111	2211	Duplex
D.1_40738984	69,57	1111	2211	Duplex
D.1_40738980	69,57	1111	2211	Duplex
S.1_21939047	76,13	1111	2111	Simplex
D.1_40738989	76,13	1111	2211	Duplex
SS.1_36294299	76,65	1211	1211	Double-simplex
S.1_36113742	77,08	1111	2111	Simplex
SS.1_36294263	77,08	1211	1211	Double-simplex
S.1_36113741	78,65	1111	2111	Simplex
DS.1_733727	78,90	1211	2211	Duplex-simplex
D.1_5571105	79,32	1111	2211	Duplex
S.1_22088957	80,11	2111	1111	Simplex
S.1_36113798	80,78	1111	2111	Simplex
SS.1_34586754	81,91	1211	1211	Double-simplex
S.1_1478480	84,57	2111	1111	Simplex
SS.1_33589374	84,96	1211	1211	Double-simplex
S.1_35070658	87,71	1111	1211	Simplex
S.1_35070634	87,72	1111	1211	Simplex
SS.1_35070646	87,93	1211	1211	Double-simplex
DS.1_39208944	89,15	1211	2211	Duplex-simplex
D.1_9512417	90,82	1111	2211	Duplex
DD.1_41079475	92,72	1212	2121	Double-duplex
S.1_31646513	93,95	1111	1112	Simplex
D.1_40431816	94,37	1111	2211	Duplex
S.1_21570712	98,55	2111	1111	Simplex
DS.1_39333730	99,78	1211	2211	Duplex-simplex
DS.1_38973101	107,22	1211	2211	Duplex-simplex
DS.1_38973144	107,22	1211	2211	Duplex-simplex
SS.1_2893798	108,89	1211	2111	Double-simplex
SS.1_2893759	108,92	1211	2111	Double-simplex
DS.1_22628983	112,04	1211	1221	Duplex-simplex
DS.1_22629006	112,04	1211	1221	Duplex-simplex
DD.1_22628973	114,02	1122	2112	Double-duplex
SS.1_37292804	120,69	1112	1112	Double-simplex
S.1_31646500	120,77	1111	2111	Simplex
S.1_26575513	127,52	1111	2111	Simplex
S.1_41034784	130,71	1111	2111	Simplex
S.1_25337240	130,85	1111	2111	Simplex
S.1_26836322	133,47	1111	1211	Simplex
S.1_40113790	136,74	1111	2111	Simplex

## Sheet: G2
Homology Group 2
Marker names	Distance	Phase P1	Phase P2	Type of marker
D.2_8087649	0,00	2211	1111	Duplex
S.2_42103383	0,00	1111	1112	Simplex
DS.2_33300536	3,68	1121	2211	Duplex-simplex
S.2_32589489	3,99	1111	1211	Simplex
S.2_42960326	9,50	1111	1211	Simplex
S.2_42960339	9,52	1111	1211	Simplex
S.2_45246276	10,16	1111	2111	Simplex
S.2_45246266	10,16	1111	2111	Simplex
S.2_38760609	12,10	1111	2111	Simplex
S.2_45034006	12,81	1111	2111	Simplex
S.2_40630788	13,82	1111	1211	Simplex
S.2_38308444	15,97	1111	2111	Simplex
S.2_1681368	16,96	1111	1211	Simplex
S.2_34514187	17,16	1111	2111	Simplex
S.2_34514169	17,21	1111	2111	Simplex
S.2_34514224	17,63	1111	1211	Simplex
S.2_41416863	18,15	1111	2111	Simplex
S.2_34547231	18,42	1111	1211	Simplex
DS.2_42070437	19,19	1121	2211	Duplex-simplex
S.2_35736004	19,33	1111	2111	Simplex
S.2_39072267	24,27	1111	1211	Simplex
D.2_10614181	24,48	1111	1212	Duplex
S.2_36126015	24,95	1111	1211	Simplex
S.2_33589872	25,01	1111	2111	Simplex
D.2_36126009	30,86	1111	2211	Duplex
D.2_45550932	30,95	1111	2211	Duplex
S.2_10614175	31,08	1111	1211	Simplex
S.2_10614166	31,45	1111	1121	Simplex
DS.2_22752024	33,41	1112	2121	Duplex-simplex
D.2_22637235	33,96	1111	2211	Duplex
DS.2_10614122	34,63	1121	2211	Duplex-simplex
SS.2_46096654	43,65	1121	2111	Double-simplex
SS.2_46096653	43,65	1121	2111	Double-simplex
SS.2_46096655	43,65	1121	2111	Double-simplex
SS.2_46096657	43,65	1121	2111	Double-simplex
S.2_17914466	43,65	1111	2111	Simplex
S.2_46096687	43,65	1111	2111	Simplex
S.2_18753993	43,65	1121	1111	Simplex
S.2_15567852	43,65	1111	1211	Simplex
S.2_46096704	43,65	1111	2111	Simplex
D.2_22986847	47,84	1111	2211	Duplex
D.2_29577953	48,64	1111	2211	Duplex
D.2_39902904	49,17	1111	2211	Duplex
D.2_22986844	49,18	1111	2211	Duplex
S.2_37060135	51,13	1211	1111	Simplex
D.2_25985219	57,27	1111	2211	Duplex
D.2_25985218	57,28	1111	2211	Duplex
D.2_22986846	58,88	1111	2211	Duplex
D.2_22986843	59,07	1111	2211	Duplex
DS.2_39902899	59,64	1212	1121	Duplex-simplex
S.2_39902936	62,21	1121	1111	Simplex
SS.2_10308716	65,56	1112	1211	Double-simplex
SS.2_10308681	65,56	1112	1211	Double-simplex
S.2_25985229	65,60	1111	1211	Simplex
S.2_25985184	65,63	1111	1211	Simplex
DS.2_10767585	66,26	1121	2211	Duplex-simplex
S.2_4315595	66,73	1111	2111	Simplex
S.2_23143988	66,86	1111	2111	Simplex
S.2_5822129	67,38	1111	2111	Simplex
S.2_13851915	67,85	1111	2111	Simplex
S.2_29950223	67,98	1111	1211	Simplex
S.2_618425	70,66	1211	1111	Simplex
S.2_2715902	70,77	1111	1211	Simplex
S.2_2715903	70,77	1111	1211	Simplex
S.2_2715905	71,14	1111	2111	Simplex
S.2_4447064	72,03	1111	2111	Simplex
S.2_26165643	74,67	1111	2111	Simplex
S.2_17662795	75,38	1121	1111	Simplex
S.2_24163226	75,39	1111	1211	Simplex
D.2_36125913	77,45	1111	2211	Duplex
DS.2_618440	78,04	2111	1122	Duplex-simplex
D.2_28922605	78,81	1111	2211	Duplex
S.2_618427	84,02	1111	1211	Simplex
S.2_26165642	85,99	1111	2111	Simplex
S.2_29577975	87,40	1111	2111	Simplex
S.2_22693578	88,24	1111	2111	Simplex
S.2_22693545	88,56	1121	1111	Simplex
S.2_22614212	90,40	1111	1211	Simplex
S.2_30455689	91,97	1111	1211	Simplex
S.2_29950207	92,89	1211	1111	Simplex
S.2_22693547	93,04	2111	1111	Simplex
DD.2_27012263	94,84	1122	2211	Double-duplex
DD.2_27012254	94,99	1122	2211	Double-duplex
DD.2_27012253	94,99	1122	2211	Double-duplex
DD.2_27012266	95,00	1122	2211	Double-duplex
S.2_34536117	100,08	1111	2111	Simplex
S.2_29169784	101,39	1111	2111	Simplex
S.2_37890385	101,57	1111	2111	Simplex
S.2_11173442	102,71	1111	1121	Simplex
S.2_35846066	104,50	1111	1211	Simplex
S.2_21157261	105,69	1111	2111	Simplex
S.2_21157243	105,71	1111	2111	Simplex
DD.2_2268460	107,00	2112	1122	Double-duplex
S.2_38308488	107,27	1111	1211	Simplex
S.2_34611567	113,06	1111	1211	Simplex
S.2_34611542	113,48	1111	1211	Simplex
S.2_5913886	113,75	1111	2111	Simplex
DS.2_30667242	114,62	1121	2211	Duplex-simplex
SS.2_15246377	117,40	1112	1211	Double-simplex
S.2_12881057	118,11	1111	2111	Simplex
S.2_29169786	118,97	1111	1211	Simplex
S.2_34611553	121,90	1111	1211	Simplex
S.2_17876493	124,85	1111	2111	Simplex
S.2_15246394	126,38	1211	1111	Simplex
S.2_15246348	126,67	1211	1111	Simplex
S.2_34911551	128,09	1111	1211	Simplex
S.2_17876506	130,54	1111	2111	Simplex
S.2_17876501	130,56	1111	2111	Simplex
DS.2_17876462	130,99	1121	2211	Duplex-simplex
DS.2_17876494	131,09	1121	2211	Duplex-simplex
S.2_30667254	131,25	1111	1211	Simplex
DS.2_5913890	132,72	1121	2211	Duplex-simplex
DS.2_5913909	132,98	1121	2211	Duplex-simplex
DD.2_37595991	136,65	2211	1122	Double-duplex
S.2_17876502	140,01	1111	1211	Simplex
S.2_17876469	140,02	1111	1211	Simplex
S.2_10614169	143,53	1111	2111	Simplex
S.2_17876495	150,55	1111	2111	Simplex
D.2_12106923	154,46	1111	2211	Duplex
S.2_28856987	164,95	1111	1211	Simplex
S.2_28857027	164,95	1111	1211	Simplex

## Sheet: G3
Homology Group 3
Marker names	Distance	Phase P1	Phase P2	Type of marker
S.3_10376589	0,00	1111	1121	Simplex
S.3_39008418	8,38	1111	1211	Simplex
S.3_30880032	11,96	2111	1111	Simplex
S.3_16817566	11,96	1111	1112	Simplex
DS.3_21292592	15,22	1211	1212	Duplex-simplex
D.3_47388698	18,71	1111	1221	Duplex
D.3_47388676	18,86	1111	1221	Duplex
D.3_5296117	20,20	1111	1122	Duplex
S.3_44350805	30,90	1111	1112	Simplex
S.3_14211546	33,56	1111	1121	Simplex
D.3_1621853	33,56	1111	2121	Duplex
D.3_1621843	33,56	1111	2121	Duplex
S.3_12583330	34,47	2111	1111	Simplex
DS.3_42970316	37,58	1112	2112	Duplex-simplex
S.3_8039985	38,76	2111	1111	Simplex
DS.3_4204037	39,72	2112	1112	Duplex-simplex
S.3_4203994	40,24	1111	1121	Simplex
S.3_4203995	40,60	1111	1121	Simplex
S.3_4203990	40,60	1111	1121	Simplex
S.3_4203999	40,60	1111	1121	Simplex
S.3_4203989	40,60	1111	1121	Simplex
S.3_4203993	40,60	1111	1121	Simplex
S.3_24341211	41,13	1111	2111	Simplex
SS.3_4203996	41,53	1211	1121	Double-simplex
S.3_26207118	42,20	1111	1121	Simplex
D.3_14952323	42,69	2121	1111	Duplex
S.3_21180035	44,00	1111	1121	Simplex
SS.3_2179778	44,22	1211	1211	Double-simplex
S.3_4204000	47,87	2111	1111	Simplex
S.3_34043989	51,16	1111	1121	Simplex
S.3_22798016	51,75	1111	1121	Simplex
S.3_49495639	52,71	2111	1111	Simplex
S.3_16567904	55,14	1211	1111	Simplex
S.3_49495643	56,56	1211	1111	Simplex
DS.3_4204035	57,49	2121	2111	Duplex-simplex
S.3_30753867	58,10	1111	1112	Simplex
S.3_4204009	58,56	1111	1112	Simplex
S.3_30753863	59,01	1111	1112	Simplex
S.3_30753860	59,17	1111	1112	Simplex
D.3_49496798	59,62	2121	1111	Duplex
D.3_11754325	59,69	1111	1212	Duplex
DD.3_20893751	59,74	2112	1212	Double-duplex
S.3_28024122	60,27	1111	2111	Simplex
S.3_30753803	64,10	1111	1112	Simplex
S.3_30753856	67,64	1111	1112	Simplex
S.3_30753804	69,30	1111	2111	Simplex
S.3_30753817	69,30	1111	2111	Simplex
S.3_15647732	70,78	2111	1111	Simplex
S.3_15647756	70,79	2111	1111	Simplex
SS.3_28474245	72,50	1211	2111	Double-simplex
D.3_437354	74,33	1111	2112	Duplex
D.3_8819834	74,95	1111	2121	Duplex
D.3_8819862	74,95	1111	2121	Duplex
D.3_8819846	74,96	1111	2121	Duplex
DS.3_437368	75,00	1112	2112	Duplex-simplex
DS.3_437355	75,02	1112	2112	Duplex-simplex
S.3_437350	77,22	1111	2111	Simplex
S.3_437353	77,22	1111	2111	Simplex
S.3_437383	77,22	1111	2111	Simplex
S.3_24648176	77,92	2111	1111	Simplex
S.3_49138928	81,33	1111	1121	Simplex
S.3_28474221	81,33	1111	2111	Simplex
S.3_35268579	81,33	1111	1211	Simplex
DS.3_2145508	81,74	1211	2112	Duplex-simplex
DS.3_2145512	81,74	1211	2112	Duplex-simplex
DS.3_2145523	81,74	1211	2112	Duplex-simplex
DS.3_2145510	81,74	1211	2112	Duplex-simplex
DS.3_2145515	81,74	1211	2112	Duplex-simplex
DS.3_2145505	81,74	1211	2112	Duplex-simplex
S.3_30753841	86,74	2111	1111	Simplex
DS.3_4133511	87,64	1211	1212	Duplex-simplex
D.3_11399798	90,13	1111	1212	Duplex
D.3_11399799	90,13	1111	1212	Duplex
D.3_11399797	90,13	1111	1212	Duplex
S.3_30676867	91,32	2111	1111	Simplex
S.3_5681283	92,31	2111	1111	Simplex
S.3_5681312	92,32	2111	1111	Simplex
S.3_30635100	95,68	2111	1111	Simplex
S.3_30635097	95,68	2111	1111	Simplex
D.3_28185537	97,00	1111	1221	Duplex
D.3_28185529	97,23	1111	1221	Duplex
D.3_28185546	97,49	1111	1221	Duplex
SS.3_28474240	97,89	1121	1211	Double-simplex
S.3_3862553	100,11	1111	2111	Simplex
SS.3_3678275	100,35	2111	1112	Double-simplex
XSS.3_7782393	100,76	1211	2221	X-double-simplex
S.3_47818120	101,30	1111	1121	Simplex
S.3_8824524	103,00	1111	1211	Simplex
S.3_7857511	107,51	1111	1211	Simplex
S.3_10263020	108,20	1111	2111	Simplex
DS.3_10262998	108,90	1211	1212	Duplex-simplex
DS.3_10263019	108,90	1211	1212	Duplex-simplex
S.3_16611910	108,92	1111	1211	Simplex
D.3_6131192	109,09	1111	1221	Duplex
D.3_6131180	109,13	1111	1221	Duplex
S.3_8167417	110,53	1111	1211	Simplex
S.3_8167433	111,94	1111	1211	Simplex
S.3_8167380	112,09	1111	1211	Simplex
S.3_28902218	112,72	2111	1111	Simplex
DS.3_3678279	113,84	1211	1212	Duplex-simplex
DS.3_3678250	113,84	1211	1212	Duplex-simplex
D.3_15798093	115,69	1111	1212	Duplex
D.3_15798084	115,69	1111	1212	Duplex
D.3_15798085	115,69	1111	1212	Duplex
D.3_15798091	115,69	1111	1212	Duplex
D.3_15798090	115,69	1111	1212	Duplex
D.3_15798089	115,69	1111	1212	Duplex
S.3_30753828	115,86	2111	1111	Simplex
S.3_4607998	121,89	2111	1111	Simplex
S.3_4608013	121,90	2111	1111	Simplex
S.3_4608005	121,90	2111	1111	Simplex
S.3_4608033	121,90	2111	1111	Simplex
S.3_7593893	126,74	1111	1121	Simplex
D.3_7593913	127,96	1111	1221	Duplex
S.3_11582704	129,63	1111	2111	Simplex
S.3_26207077	129,92	1111	2111	Simplex
S.3_20577172	131,16	1111	2111	Simplex
S.3_21180038	131,69	1111	1211	Simplex
S.3_24341238	133,30	1111	2111	Simplex
S.3_45176471	133,90	1111	1211	Simplex
S.3_24341193	134,43	1111	1211	Simplex
S.3_39020191	135,87	1111	1211	Simplex
S.3_38924183	136,02	1111	2111	Simplex
S.3_38924161	136,04	1111	2111	Simplex
S.3_38924080	136,98	1111	2111	Simplex
S.3_38924082	137,00	1111	2111	Simplex
S.3_26207114	137,48	1111	1211	Simplex
S.3_28571892	140,42	1111	1211	Simplex
DS.3_15516860	141,33	1211	1212	Duplex-simplex
S.3_42254215	141,64	1111	1211	Simplex
D.3_11399911	144,20	1111	1212	Duplex
S.3_40615550	144,50	1111	2111	Simplex
S.3_48246355	144,76	1111	2111	Simplex
S.3_48126413	148,20	1111	1211	Simplex
S.3_40615547	151,56	1111	2111	Simplex
D.3_4706485	151,56	1111	2112	Duplex
S.3_40615531	151,56	1111	2111	Simplex
D.3_43538807	151,56	1111	2112	Duplex

## Sheet: G4
Homology Group 4
Marker names	Distance	Phase P1	Phase P2	Type of marker
S.4_19505668	0,00	2111	1111	Simplex
S.4_13953342	2,31	1112	1111	Simplex
SS.4_34577654	7,62	1211	2111	Double-simplex
SS.4_34577659	7,62	1211	2111	Double-simplex
S.4_26648907	8,53	1111	2111	Simplex
S.4_37815025	9,99	1111	2111	Simplex
S.4_38379402	12,70	1111	2111	Simplex
S.4_1356461	14,74	1111	2111	Simplex
DS.4_38379401	23,64	1211	2211	Duplex-simplex
SS.4_37815036	30,15	2111	2111	Double-simplex
S.4_35063458	35,59	1111	2111	Simplex
S.4_37815044	39,32	2111	1111	Simplex
S.4_37815043	39,32	2111	1111	Simplex
SS.4_32891358	45,72	1211	1211	Double-simplex
DD.4_29640763	50,14	2211	1122	Double-duplex
S.4_33640638	50,14	1111	2111	Simplex
D.4_33298864	50,14	1111	2211	Duplex
D.4_33298821	50,87	1111	2211	Duplex
DD.4_29640762	56,25	1122	2211	Double-duplex
D.4_14443763	59,03	2121	1111	Duplex
S.4_33313714	64,82	1111	2111	Simplex
S.4_33709908	65,38	1111	2111	Simplex
DS.4_33832550	65,38	1211	1221	Duplex-simplex
DS.4_33832551	65,38	1211	1221	Duplex-simplex
S.4_33709888	65,38	1111	2111	Simplex
S.4_33709889	65,38	1111	2111	Simplex
D.4_36871981	76,08	2112	1111	Duplex
DS.4_1324090	80,71	1211	2211	Duplex-simplex
S.4_39345252	83,64	1111	2111	Simplex
S.4_15820935	84,09	2111	1111	Simplex
S.4_39458983	85,25	1111	2111	Simplex
SS.4_39345258	88,29	1211	2111	Double-simplex
S.4_39458957	92,78	1111	2111	Simplex
D.4_7366799	92,81	1111	2211	Duplex
S.4_34525985	94,83	1111	2111	Simplex
SS.4_7362876	95,63	2111	1121	Double-simplex
D.4_274704	97,41	1111	2211	Duplex
D.4_274743	97,41	1111	2211	Duplex
SS.4_37416675	99,88	1211	2111	Double-simplex
SS.4_37416686	99,95	1211	2111	Double-simplex
SS.4_37416707	99,95	1211	2111	Double-simplex
S.4_4324801	101,58	1111	2111	Simplex
D.4_22099525	102,63	1111	2211	Duplex
SS.4_3249673	104,07	1211	2111	Double-simplex
D.4_1550986	106,83	1111	2211	Duplex
D.4_35063464	108,28	2211	1111	Duplex
D.4_9866481	109,58	1111	2211	Duplex
D.4_38379444	112,40	2211	1111	Duplex
D.4_24927282	113,33	1111	2211	Duplex
D.4_24927316	113,33	1111	2211	Duplex
S.4_15820937	114,60	2111	1111	Simplex
S.4_15820950	114,66	2111	1111	Simplex
SS.4_9888946	115,04	1211	2111	Double-simplex
S.4_23521271	116,65	1211	1111	Simplex
D.4_35689841	118,65	1111	2211	Duplex
D.4_35689813	118,69	1111	2211	Duplex
DS.4_33032308	119,99	1211	2211	Duplex-simplex
S.4_46603	120,87	1111	2111	Simplex
D.4_29640772	121,51	1111	2211	Duplex
S.4_10173030	121,67	1111	2111	Simplex
DD.4_33223344	123,12	1122	2211	Double-duplex
S.4_7366853	123,79	1111	1211	Simplex
S.4_10189662	123,93	1111	1211	Simplex
S.4_7366826	124,19	1111	1211	Simplex
S.4_10189667	125,03	1111	1211	Simplex
S.4_37814998	125,64	1111	2111	Simplex
S.4_24428576	127,17	1111	1112	Simplex
S.4_12352575	127,60	1211	1111	Simplex
DS.4_23807132	127,61	2121	1112	Duplex-simplex
S.4_29338894	128,04	2111	1111	Simplex
SS.4_32891395	129,54	1211	2111	Double-simplex
S.4_15904706	130,01	1111	2111	Simplex
S.4_33223668	130,78	1111	1211	Simplex
S.4_28863655	130,85	1111	1211	Simplex
S.4_32891388	132,41	1111	2111	Simplex
SS.4_38548562	132,86	1211	2111	Double-simplex
SS.4_38548553	132,88	1211	2111	Double-simplex
S.4_32891401	133,25	1111	2111	Simplex
S.4_32891384	133,30	1111	2111	Simplex
S.4_32891387	133,36	1111	2111	Simplex
S.4_32891413	133,36	1111	2111	Simplex
S.4_32891390	133,39	1111	2111	Simplex
S.4_33223385	134,63	1111	2111	Simplex
S.4_4828008	139,38	1111	1211	Simplex
S.4_38752585	139,46	1111	2111	Simplex
S.4_33223296	139,70	1111	1211	Simplex
S.4_39114028	139,70	1111	2111	Simplex
S.4_39113978	139,70	1111	2111	Simplex
S.4_38877456	139,70	1111	2111	Simplex
S.4_7362821	139,70	2111	1111	Simplex
S.4_33223314	139,70	1111	1211	Simplex
S.4_37101321	139,70	1111	2111	Simplex
S.4_33681501	139,70	1111	2111	Simplex
S.4_21043754	139,70	1111	1211	Simplex
S.4_31501615	139,70	1111	2111	Simplex
S.4_33681524	139,70	1111	2111	Simplex
S.4_33681507	139,70	1111	2111	Simplex
S.4_33681505	139,70	1111	2111	Simplex
S.4_33681503	139,70	1111	2111	Simplex
S.4_33681502	139,70	1111	2111	Simplex
S.4_37101298	139,70	1111	2111	Simplex

## Sheet: G5
Homology Group 5
Marker names	Distance	Phase P1	Phase P2	Type of marker
S.5_45618816	0,00	1111	2111	Simplex
D.5_30206491	0,00	1111	1212	Duplex
D.5_22106334	0,00	2211	1111	Duplex
S.5_1152041	0,00	1111	1211	Simplex
S.5_12985760	0,00	1111	2111	Simplex
S.5_38007611	1,20	1121	1111	Simplex
S.5_22106347	2,98	2111	1111	Simplex
S.5_9312452	8,59	1111	2111	Simplex
D.5_152891	9,55	1111	2211	Duplex
D.5_152900	9,55	1111	2211	Duplex
D.5_152910	9,59	1111	2211	Duplex
DS.5_30206472	9,96	2211	1121	Duplex-simplex
S.5_42050390	11,23	1111	1211	Simplex
S.5_30206498	13,74	1111	1211	Simplex
S.5_30206481	13,76	1111	1211	Simplex
S.5_6258757	14,65	1111	2111	Simplex
D.5_35190724	14,66	1111	2211	Duplex
S.5_6258746	14,93	1111	2111	Simplex
D.5_35190723	14,95	1111	2211	Duplex
S.5_12147397	23,38	1111	1211	Simplex
DS.5_44277806	23,60	1121	2211	Duplex-simplex
S.5_43215358	24,31	1111	2111	Simplex
S.5_22106333	25,31	1111	2111	Simplex
S.5_2909481	25,57	1111	2111	Simplex
S.5_2909475	25,65	1111	2111	Simplex
S.5_43215337	26,35	1111	2111	Simplex
S.5_43971626	29,55	1111	1211	Simplex
S.5_15323376	31,82	2111	1111	Simplex
D.5_43971602	33,63	1111	2211	Duplex
D.5_38833547	34,00	1111	2211	Duplex
DS.5_40023266	38,01	1121	2211	Duplex-simplex
S.5_31423877	38,82	1111	1211	Simplex
S.5_28835219	39,62	1111	1211	Simplex
D.5_31423864	40,22	1111	2211	Duplex
S.5_31423860	40,99	1111	2111	Simplex
D.5_28835210	41,33	1111	2211	Duplex
S.5_31233870	42,46	1111	2111	Simplex
S.5_39432075	44,65	1111	1211	Simplex
S.5_13815318	45,81	2111	1111	Simplex
S.5_13815308	45,82	2111	1111	Simplex
DS.5_44270705	46,37	1121	2211	Duplex-simplex
S.5_33683220	48,19	1111	1121	Simplex
S.5_36654158	48,68	1111	1211	Simplex
S.5_34678054	48,89	1111	2111	Simplex
S.5_35149762	49,09	1111	1211	Simplex
S.5_37139384	50,56	1111	2111	Simplex
S.5_28835213	50,70	1111	2111	Simplex
D.5_7067942	52,02	1111	2211	Duplex
DD.5_38407530	55,69	1122	2211	Double-duplex
S.5_38407535	56,27	1111	1211	Simplex
D.5_33683193	56,61	1111	2211	Duplex
S.5_38505713	57,64	1111	2111	Simplex
S.5_38505712	57,64	1111	2111	Simplex
SS.5_38407539	58,00	1112	1211	Double-simplex
SS.5_38407534	58,01	1112	1211	Double-simplex
S.5_19586248	58,27	1111	1211	Simplex
S.5_39591652	60,45	1111	2111	Simplex
XSS.5_35511809	60,75	1121	2212	X-double-simplex
SS.5_33042780	61,09	1121	1211	Double-simplex
SS.5_33042791	61,09	1121	1211	Double-simplex
S.5_26422896	62,97	1111	1211	Simplex
S.5_45618826	64,29	2111	1111	Simplex
D.5_40261588	68,22	1111	2211	Duplex
DD.5_31403486	68,58	2211	1122	Double-duplex
DS.5_28260350	68,67	2211	1121	Duplex-simplex
D.5_5931472	68,68	1111	2211	Duplex
D.5_5931469	68,68	1111	2211	Duplex
D.5_5931468	68,71	1111	2211	Duplex
D.5_5931464	68,71	1111	2211	Duplex
D.5_5931473	68,71	1111	2211	Duplex
D.5_5931474	68,73	1111	2211	Duplex
S.5_8258690	68,78	1121	1111	Simplex
S.5_25888616	69,24	1111	1211	Simplex
S.5_20487325	71,92	1111	1211	Simplex
S.5_28646342	73,66	1111	1211	Simplex
S.5_2666946	73,78	2111	1111	Simplex
SS.5_13217372	74,46	2111	1112	Double-simplex
S.5_44377035	75,14	1111	1211	Simplex
S.5_44377070	75,14	1111	1211	Simplex
S.5_13815312	75,90	1111	1211	Simplex
XSS.5_40505370	76,77	1121	2212	X-double-simplex
D.5_31233842	77,63	1111	2211	Duplex
D.5_33214124	78,61	1111	2211	Duplex
DS.5_22106336	80,85	2112	1121	Duplex-simplex
D.5_36560432	85,39	1111	2211	Duplex
XSS.5_44377057	88,76	1121	2212	X-double-simplex
DS.5_40274078	89,08	1121	2211	Duplex-simplex
DS.5_40274086	89,83	1121	2211	Duplex-simplex
D.5_2479227	90,14	1111	2211	Duplex
S.5_2479270	90,42	1121	1111	Simplex
S.5_32702460	91,54	1121	1111	Simplex
S.5_18883345	91,54	2111	1111	Simplex
S.5_18883314	91,54	2111	1111	Simplex
S.5_13824764	94,85	1121	1111	Simplex
D.5_43296788	96,18	1111	2211	Duplex
S.5_42050384	98,92	1111	1211	Simplex
S.5_40505401	99,05	2111	1111	Simplex
S.5_42050383	99,24	1111	1211	Simplex
S.5_42050373	99,26	1111	1211	Simplex
S.5_42050366	99,54	1111	1211	Simplex
D.5_38930225	100,37	1111	2211	Duplex
SS.5_12495046	100,43	2111	1121	Double-simplex
S.5_6836517	102,51	1111	1211	Simplex
DS.5_20530431	104,04	2112	1121	Duplex-simplex
S.5_4052679	106,00	1111	1211	Simplex
S.5_13824761	106,00	1111	1211	Simplex
S.5_31439283	108,29	1111	2111	Simplex
DD.5_44277803	108,38	1122	2211	Double-duplex
S.5_13815313	111,14	1111	1211	Simplex
DS.5_6680424	112,13	1121	2211	Duplex-simplex
D.5_44288210	117,32	1111	2211	Duplex
S.5_15818754	119,66	1111	1211	Simplex
S.5_15818694	122,15	1111	1121	Simplex
S.5_38505741	126,45	1111	1211	Simplex
S.5_38505764	126,45	1111	1211	Simplex
S.5_38505762	126,45	1111	1211	Simplex
S.5_38505742	128,33	1111	1121	Simplex
S.5_42050380	129,70	1111	1211	Simplex
S.5_21783583	129,70	1111	1211	Simplex
DS.5_7649818	129,70	1121	1122	Duplex-simplex
S.5_32702474	129,70	1111	1121	Simplex
S.5_22771332	129,70	1111	1121	Simplex
S.5_13217371	129,70	1111	1211	Simplex

## Sheet: G6
Homology Group 6
Marker names	Distance	Phase P1	Phase P2	Type of marker
S.6_26851207	0,00	1111	2111	Simplex
S.6_27654258	6,80	1111	1211	Simplex
S.6_31996427	15,39	1111	1211	Simplex
S.6_31894749	18,89	1111	2111	Simplex
S.6_32503084	21,72	1111	1211	Simplex
S.6_32652703	22,01	1111	2111	Simplex
D.6_25761630	22,15	1111	2211	Duplex
S.6_35357677	24,77	1111	2111	Simplex
S.6_20461032	25,01	1211	1111	Simplex
DD.6_27628797	25,39	2211	1122	Double-duplex
DD.6_27628837	25,40	2211	1122	Double-duplex
S.6_20461041	25,43	1211	1111	Simplex
S.6_33770249	27,44	1111	2111	Simplex
S.6_35085668	30,60	1111	2111	Simplex
S.6_35085667	30,61	1111	2111	Simplex
S.6_35085666	30,63	1111	2111	Simplex
S.6_35085696	35,74	1111	1211	Simplex
D.6_35085673	38,32	1111	2211	Duplex
S.6_22346972	46,15	1211	1111	Simplex
D.6_8359029	48,31	1111	2211	Duplex
S.6_32022157	50,05	1211	1111	Simplex
D.6_32503094	50,90	1111	2211	Duplex
S.6_22346985	52,37	1211	1111	Simplex
S.6_16968403	56,14	1111	2111	Simplex
S.6_16968424	56,14	1111	2111	Simplex
S.6_16968379	56,14	1111	2111	Simplex
SS.6_10555104	65,38	1112	2111	Double-simplex
S.6_29195021	66,43	1111	1211	Simplex
SS.6_26193505	66,43	1211	1112	Double-simplex
S.6_10555103	66,50	1111	2111	Simplex
S.6_10555106	66,50	1111	2111	Simplex
S.6_24773217	67,32	1111	2111	Simplex
S.6_28261434	77,68	1111	2111	Simplex
D.6_8181085	78,49	1111	2211	Duplex
D.6_8181036	78,49	1111	2211	Duplex
S.6_8011679	82,68	1211	1111	Simplex
D.6_3022865	87,55	1111	2211	Duplex
D.6_3022881	87,55	1111	2211	Duplex
D.6_33770295	87,81	1111	2211	Duplex
SS.6_32917441	89,00	1121	1211	Double-simplex
D.6_32917445	89,21	1111	1221	Duplex
SS.6_32917470	89,46	1121	1211	Double-simplex
SS.6_27744273	90,83	1121	2111	Double-simplex
D.6_32022134	95,92	1111	2121	Duplex
S.6_32917479	99,04	1211	1111	Simplex
S.6_579375	104,00	1111	2111	Simplex
DS.6_539950	104,48	1121	2211	Duplex-simplex
DS.6_539932	104,49	1121	2211	Duplex-simplex
S.6_7902332	105,12	1111	1211	Simplex
DS.6_6160393	108,45	2111	2211	Duplex-simplex
S.6_28767993	117,40	1211	1111	Simplex
DD.6_6160372	118,40	2121	2211	Double-duplex
S.6_32022150	118,99	1111	2111	X-double-simplex
S.6_22346971	120,05	1111	1211	Simplex
S.6_34323959	124,42	1111	1211	Simplex
S.6_30199284	127,10	1111	2111	Simplex
DS.6_6666106	131,51	1121	2211	Duplex-simplex
S.6_30199281	137,87	1111	2111	Simplex
S.6_30199288	137,88	1111	2111	Simplex
S.6_30199280	137,89	1111	2111	Simplex
S.6_28767990	143,65	1111	2111	Simplex
S.6_30774875	153,33	1111	2111	Simplex
S.6_29194824	161,72	1111	2111	Simplex

## Sheet: G7
Homology Group 7
Marker names	Distance	Phase P1	Phase P2	Type of marker
S.7_27274613	0,00	1111	1211	Simplex
S.7_27274547	1,39	1111	1211	Simplex
D.7_30832615	6,29	1111	2211	Duplex
D.7_30832624	6,30	1111	2211	Duplex
D.7_30832623	6,30	1111	2211	Duplex
D.7_30832614	6,32	1111	2211	Duplex
D.7_30832611	6,72	1111	2211	Duplex
S.7_10738690	11,02	1211	1111	Simplex
D.7_31390398	12,58	1111	2211	Duplex
S.7_30758404	15,79	1111	2111	Simplex
S.7_31045406	16,75	1111	2111	Simplex
D.7_17222037	19,31	1111	2211	Duplex
S.7_30758466	20,31	1111	2111	Simplex
S.7_31071445	21,07	1111	2111	Simplex
S.7_31071413	21,07	1111	2111	Simplex
D.7_26146930	26,09	1111	2211	Duplex
D.7_26146940	26,14	1111	2211	Duplex
S.7_4341909	28,66	1211	1111	Simplex
S.7_4341925	28,66	1211	1111	Simplex
DD.7_10191649	28,66	1122	1212	Double-duplex
S.7_5013626	31,24	1111	2111	Simplex
S.7_17240547	31,24	1111	1211	Simplex
SS.7_25961811	31,97	1112	1112	Double-simplex
DS.7_21409450	35,63	1122	1112	Duplex-simplex
DS.7_21964604	38,10	1122	1112	Duplex-simplex
SS.7_25270744	39,08	1112	1112	Double-simplex
D.7_34111814	41,88	1111	2211	Duplex
SS.7_21633729	43,51	1211	2111	Double-simplex
D.7_20659021	43,71	1111	2211	Duplex
DS.7_17227582	43,83	1211	2211	Duplex-simplex
DS.7_17227569	43,83	1211	2211	Duplex-simplex
S.7_21633719	47,44	1111	2111	Simplex
S.7_26226676	48,54	1111	2111	Simplex
DS.7_33200213	48,86	1211	2211	Duplex-simplex
SS.7_10576504	53,69	1211	2111	Double-simplex
DS.7_34421302	54,02	1211	2211	Duplex-simplex
D.7_3263251	54,22	1111	2211	Duplex
D.7_3263248	54,82	1111	2211	Duplex
S.7_10822710	54,97	1111	2111	Simplex
D.7_1017754	54,97	1111	2211	Duplex
DS.7_20084746	64,07	1211	2211	Duplex-simplex
D.7_3263247	64,78	1111	2211	Duplex
D.7_3263250	64,78	1111	2211	Duplex
S.7_30832633	67,63	1211	1111	Simplex
S.7_30832661	67,83	1211	1111	Simplex
S.7_9181246	67,98	1111	2111	Simplex
S.7_12051268	71,51	1112	1111	Simplex
S.7_15153379	72,71	1111	2111	Simplex
S.7_15153389	72,90	1111	2111	Simplex
S.7_25098005	75,70	1111	2111	Simplex
S.7_25924225	76,24	1111	1211	Simplex
S.7_25924209	76,66	1111	1211	Simplex
SS.7_4353255	76,84	2111	2111	Double-simplex
S.7_25924217	76,98	1111	1211	Simplex
D.7_20532346	78,17	1111	2211	Duplex
S.7_26226659	84,04	1111	1211	Simplex
DS.7_4353285	84,38	2111	2121	Duplex-simplex
SS.7_4353290	85,29	2111	2111	Double-simplex
SS.7_31643091	85,90	1211	1211	Double-simplex
DS.7_17421221	85,90	1211	2211	Duplex-simplex
D.7_30004078	86,83	1111	2211	Duplex
DS.7_17240540	89,37	1211	2211	Duplex-simplex
DD.7_25924228	93,58	1212	1122	Double-duplex
S.7_27866142	96,03	1111	2111	Simplex
SS.7_17051111	96,77	1112	1112	Double-simplex
D.7_26364335	97,26	1111	2211	Duplex
S.7_9181244	97,61	1112	1111	Simplex
S.7_33458587	98,75	1111	1211	Simplex
DS.7_25298526	99,86	1211	2211	Duplex-simplex
S.7_27423267	100,96	1111	2111	Simplex
DS.7_29446204	104,73	1211	2211	Duplex-simplex
D.7_19789903	105,62	1111	2211	Duplex
D.7_21148791	108,21	1122	1111	Duplex
SS.7_26028711	108,28	1211	1211	Double-simplex
DS.7_21409476	110,00	1211	2211	Duplex-simplex
S.7_19793907	112,80	1111	2111	Simplex
DS.7_33458589	113,59	1211	1221	Duplex-simplex
S.7_21148790	113,59	1111	1211	Simplex
DD.7_26167733	115,07	2211	2211	Double-duplex
S.7_18967279	116,34	1111	1211	Simplex
S.7_20532290	116,42	1111	2111	Simplex
S.7_15153378	116,97	1112	1111	Simplex
S.7_15153387	116,97	1112	1111	Simplex
DS.7_23964297	118,60	1211	2211	Duplex-simplex
S.7_4341916	122,35	1111	1211	Simplex
D.7_28500555	124,06	1111	2211	Duplex
DD.7_33074931	125,71	2211	1221	Double-duplex
D.7_26028706	128,79	1122	1111	Duplex
S.7_21148792	130,23	1111	2111	Simplex
S.7_24446107	134,15	1111	2111	Simplex
S.7_27949924	136,62	1111	1211	Simplex
S.7_27949927	136,68	1111	1211	Simplex
S.7_27949942	136,69	1111	1211	Simplex
DD.7_33074952	139,13	2211	1221	Double-duplex
D.7_24446108	139,89	1111	2211	Duplex
S.7_15153386	140,08	1112	1111	Simplex
D.7_33667316	140,08	1122	1111	Duplex
S.7_17240542	140,08	1111	2111	Simplex
S.7_10738643	140,08	1112	1111	Simplex

## Sheet: G8
Homology Group 8
Marker names	Distance	Phase P1	Phase P2	Type of marker
S.8_1588344	0,00	1111	2111	Simplex
S.8_27742653	0,00	1111	2111	Simplex
S.8_25908275	0,00	2111	1111	Simplex
S.8_25908245	9,21	1111	2111	Simplex
S.8_25908299	10,40	1111	2111	Simplex
SS.8_25908287	11,79	1121	2111	Double-simplex
S.8_1450397	13,22	2111	1111	Simplex
SS.8_36279498	15,32	1121	2111	Double-simplex
S.8_30309757	19,32	2111	1111	Simplex
S.8_1654940	20,46	2111	1111	Simplex
D.8_5728211	20,51	1111	2211	Duplex
DD.8_36333353	27,35	2211	1212	Double-duplex
S.8_27162149	29,37	2111	1111	Simplex
DS.8_27742701	33,35	1121	2121	Duplex-simplex
DS.8_6684720	34,41	1121	2211	Duplex-simplex
S.8_27162159	34,42	2111	1111	Simplex
S.8_27162157	35,03	2111	1111	Simplex
SS.8_32284790	35,81	1121	2111	Double-simplex
SS.8_32284789	35,81	1121	2111	Double-simplex
SS.8_32284791	35,81	1121	2111	Double-simplex
SS.8_32284800	35,81	1121	2111	Double-simplex
SS.8_32284832	35,81	1121	2111	Double-simplex
D.8_14973268	38,70	2211	1111	Duplex
S.8_11739897	41,19	2111	1111	Simplex
S.8_16574938	44,31	1121	1111	Simplex
S.8_3903869	46,04	1121	1111	Simplex
S.8_3950217	46,40	2111	1111	Simplex
S.8_3950213	51,03	2111	1111	Simplex
S.8_6684781	51,97	2111	1111	Simplex
S.8_34760212	51,97	1121	1111	Simplex
S.8_34760215	52,01	1121	1111	Simplex
S.8_34760209	52,02	1121	1111	Simplex
D.8_6684743	52,81	2211	1111	Duplex
S.8_4161384	57,85	1111	2111	Simplex
S.8_12541576	60,72	1111	2111	Simplex
S.8_33588004	62,28	1111	2111	Simplex
S.8_33587985	62,28	1111	2111	Simplex
DS.8_33587992	62,56	1121	2121	Duplex-simplex
D.8_36333372	62,56	1111	2112	Duplex
S.8_33587990	73,78	1111	2111	Simplex
S.8_756373	77,23	1111	2111	Simplex
S.8_756377	77,31	1111	2111	Simplex
DS.8_756407	80,55	1121	2121	Duplex-simplex
S.8_3903862	81,07	2111	1111	Simplex
S.8_4605392	83,81	1111	2111	Simplex
S.8_4706722	85,32	1111	2111	Simplex
S.8_4706684	85,97	1111	2111	Simplex
S.8_26645611	87,78	1111	2111	Simplex
S.8_26687962	88,00	1111	2111	Simplex
D.8_239530	88,00	1111	2121	Duplex
DS.8_30130547	90,16	1121	2121	Duplex-simplex
SS.8_25908295	91,92	2111	1121	Double-simplex
SS.8_5287903	94,77	1121	2111	Double-simplex
S.8_1654941	95,12	2111	1111	Simplex
S.8_29593729	96,30	1111	2111	Simplex
S.8_31989929	99,12	1111	2111	Simplex
S.8_35005825	100,24	1111	2111	Simplex
D.8_23934789	100,46	1111	2121	Duplex
S.8_34760178	102,38	1111	1112	Simplex
S.8_6961335	105,74	2111	1111	Simplex
DD.8_21966191	111,29	2211	1212	Double-duplex
DS.8_21966217	114,38	1121	2121	Duplex-simplex
DD.8_21966219	116,77	1122	2121	Double-duplex
S.8_3950215	119,90	1111	2111	Simplex
S.8_16869715	122,38	1111	2111	Simplex
S.8_178963	134,78	1111	2111	Simplex
S.8_178964	135,35	1111	2111	Simplex
S.8_39274779	144,07	1111	2111	Simplex

## Sheet: G9
Homology Group 9
Marker names	Distance	Phase P1	Phase P2	Type of marker
S.9_50211216	0,00	1111	1121	Simplex
S.9_50211248	0,00	1111	1121	Simplex
DS.9_11239236	0,00	1211	2112	Duplex-simplex
S.9_16368397	0,00	1111	1121	Simplex
DS.9_11239237	0,00	1211	2112	Duplex-simplex
DS.9_11239238	0,00	1211	2112	Duplex-simplex
S.9_16368403	0,00	1111	1121	Simplex
D.9_41948080	2,59	1111	2112	Duplex
S.9_46018740	3,58	1111	1121	Simplex
S.9_43160445	6,00	1111	1211	Simplex
S.9_6341016	6,83	1211	1111	Simplex
DS.9_11239242	7,64	1211	1221	Duplex-simplex
S.9_38234121	9,42	1111	1121	Simplex
S.9_12207994	10,90	1111	1211	Simplex
S.9_45974984	11,77	1111	1121	Simplex
DD.9_13006206	13,26	1221	1221	Double-duplex
S.9_35330555	13,39	1111	1121	Simplex
XSS.9_49684523	17,64	1211	2221	X-double-simplex
S.9_15151025	19,07	1111	1121	Simplex
S.9_16368435	19,73	1111	1211	Simplex
S.9_21053788	21,20	1111	1121	Simplex
S.9_18064593	21,97	2111	1111	Simplex
DS.9_19595368	22,76	1211	1221	Duplex-simplex
S.9_31026614	23,24	2111	1111	Simplex
S.9_14095185	23,35	1111	1121	Simplex
S.9_14095181	23,36	1111	1121	Simplex
D.9_4793136	23,68	1111	1221	Duplex
DS.9_45427588	27,69	2121	1121	Duplex-simplex
S.9_14095178	28,33	1111	1121	Simplex
SS.9_17173901	28,86	1211	1211	Double-simplex
SS.9_17173919	28,86	1211	1211	Double-simplex
SS.9_17173927	28,86	1211	1211	Double-simplex
D.9_20969040	31,00	2112	1111	Duplex
D.9_20969024	31,01	2112	1111	Duplex
D.9_20969019	32,26	2112	1111	Duplex
D.9_20969020	32,26	2112	1111	Duplex
SS.9_23256619	32,50	1112	1112	Double-simplex
SS.9_52425620	34,35	1211	1121	Double-simplex
DS.9_52425629	34,38	1211	1221	Duplex-simplex
DS.9_52425622	34,38	1211	1221	Duplex-simplex
DS.9_52425619	34,38	1211	1221	Duplex-simplex
DS.9_52425628	34,38	1211	1221	Duplex-simplex
DS.9_52425617	34,39	1211	1221	Duplex-simplex
DS.9_52425639	34,39	1211	1221	Duplex-simplex
DS.9_52425625	34,39	1211	1221	Duplex-simplex
DS.9_52425634	34,39	1211	1221	Duplex-simplex
DS.9_52425635	34,39	1211	1221	Duplex-simplex
S.9_24513025	35,10	2111	1111	Simplex
S.9_54787077	36,75	1111	1121	Simplex
SS.9_8894050	36,86	2111	1112	Double-simplex
DD.9_46727429	37,00	2121	1221	Double-duplex
S.9_38757149	38,97	1111	1112	Simplex
S.9_8894099	39,27	2111	1111	Simplex
D.9_6259028	39,66	1111	1221	Duplex
SS.9_8929870	40,87	1211	1211	Double-simplex
S.9_39894167	43,94	1111	1112	Simplex
DS.9_4158417	44,24	1211	1221	Duplex-simplex
S.9_6729940	44,27	1111	1211	Simplex
S.9_39894172	45,23	1211	1111	Simplex
S.9_6871801	47,14	1111	1211	Simplex
DD.9_13350018	47,27	1221	1221	Double-duplex
DD.9_13350040	47,28	1221	1221	Double-duplex
S.9_8515010	48,14	1111	1211	Simplex
S.9_4712900	50,12	1111	1211	Simplex
S.9_8413032	50,17	1111	1211	Simplex
S.9_5942864	50,30	1111	1211	Simplex
S.9_41948106	50,76	2111	1111	Simplex
S.9_46262476	51,35	1111	1211	Simplex
S.9_4595456	52,16	1111	1211	Simplex
S.9_39790056	52,97	1111	1121	Simplex
S.9_1543658	55,91	1111	1211	Simplex
S.9_1312562	56,32	1111	1211	Simplex
S.9_46262470	59,83	1111	1211	Simplex
S.9_46262473	59,90	1111	1211	Simplex
S.9_46262478	60,08	1111	1211	Simplex
S.9_46262480	60,08	1111	1211	Simplex
S.9_27906575	60,08	1111	1211	Simplex
S.9_36119322	60,08	1111	1121	Simplex
S.9_46262482	60,08	1111	1211	Simplex
S.9_27906572	60,20	1111	1211	Simplex
S.9_46262454	60,20	1111	1211	Simplex
S.9_27906582	60,27	1111	1211	Simplex
DS.9_6729784	62,83	1211	1221	Duplex-simplex
DS.9_6729772	62,83	1211	1221	Duplex-simplex
DS.9_6729809	62,84	1211	1221	Duplex-simplex
DS.9_46076650	63,82	1211	1221	Duplex-simplex
D.9_48516445	64,68	1111	1221	Duplex
D.9_48516460	64,68	1111	1221	Duplex
D.9_48516456	64,68	1111	1221	Duplex
D.9_48516454	64,69	1111	1221	Duplex
S.9_658851	65,38	1111	1211	Simplex
S.9_4546172	65,45	1111	1121	Simplex
S.9_8894087	69,19	2111	1111	Simplex
D.9_6871840	70,91	1111	1221	Duplex
S.9_4546173	71,04	1111	1121	Simplex
S.9_54981392	76,74	1111	1211	Simplex
D.9_35330558	77,06	1111	1221	Duplex
D.9_3424963	77,49	1111	1221	Duplex
XSS.9_34362825	77,55	1211	2221	X-double-simplex
XSS.9_34362806	77,56	1211	2221	X-double-simplex
SS.9_54981379	77,78	1211	1211	Double-simplex
SS.9_54981414	77,79	1211	1211	Double-simplex
D.9_20397742	77,97	2121	1111	Duplex
S.9_20397762	78,18	1121	1111	Simplex
S.9_20397780	78,18	1121	1111	Simplex
S.9_4546160	78,87	1111	1121	Simplex
D.9_7756599	81,59	1111	1221	Duplex
S.9_13206688	81,59	1111	1112	Simplex
DD.9_6729944	83,50	1221	1221	Double-duplex
DS.9_6729948	83,54	1211	1221	Duplex-simplex
D.9_50238783	86,73	1111	1221	Duplex
D.9_50238795	86,73	1111	1221	Duplex
D.9_50238796	86,73	1111	1221	Duplex
S.9_33733575	87,28	1111	1121	Simplex
S.9_31640057	89,47	1111	1211	Simplex
D.9_8412995	89,91	1111	1221	Duplex
DS.9_31640059	92,61	1211	1221	Duplex-simplex
DS.9_31640062	92,61	1211	1221	Duplex-simplex
SS.9_13706707	93,38	1211	1211	Double-simplex
SS.9_13706725	93,39	1211	1211	Double-simplex
S.9_31640055	93,45	1111	1211	Simplex
DS.9_38170273	95,70	1211	1221	Duplex-simplex
DS.9_38170249	95,70	1211	1221	Duplex-simplex
S.9_38757151	95,99	2111	1111	Simplex
DS.9_15281948	100,48	1211	1221	Duplex-simplex
S.9_54444861	101,13	1111	1121	Simplex
S.9_34249378	101,46	1111	2111	Simplex
S.9_49955239	101,74	1111	1211	Simplex
S.9_24726515	102,68	1111	1211	Simplex
S.9_6341031	102,82	1211	1111	Simplex
D.9_2008347	103,23	1111	2112	Duplex
S.9_34249452	106,29	1111	2111	Simplex
S.9_34508689	107,49	1111	1211	Simplex
S.9_35330572	108,57	1111	2111	Simplex
S.9_54444860	108,57	1111	1121	Simplex
S.9_18064547	108,75	2111	1111	Simplex
S.9_18064586	108,75	2111	1111	Simplex
S.9_18064553	109,15	2111	1111	Simplex
D.9_24513001	111,44	2112	1111	Duplex
S.9_18064548	111,99	2111	1111	Simplex
D.9_34249249	112,81	1111	1221	Duplex
DS.9_50061209	112,81	2121	1121	Duplex-simplex
S.9_31509875	113,27	1111	1211	Simplex
S.9_31509859	113,31	1111	2111	Simplex
S.9_20975730	113,39	1111	2111	Simplex
S.9_39840281	117,24	2111	1111	Simplex
DS.9_53752647	120,05	1211	2211	Duplex-simplex
SS.9_39840276	120,10	1211	2111	Double-simplex
S.9_39160960	121,94	1111	1211	Simplex
DS.9_19650887	122,74	1211	1221	Duplex-simplex
S.9_39840285	123,69	1111	2111	Simplex
DD.9_52191484	125,39	2121	1221	Double-duplex
DD.9_52191446	125,46	2121	1221	Double-duplex
DS.9_9433973	129,70	1211	1221	Duplex-simplex
S.9_42177675	131,94	1111	2111	Simplex
DD.9_31509946	132,17	2112	2112	Double-duplex
S.9_46558497	134,18	1111	1211	Simplex
S.9_46885882	135,02	1111	1211	Simplex
S.9_42961849	135,19	1111	2111	Simplex
S.9_49855658	140,39	1111	1121	Simplex
S.9_49596513	140,52	1111	1211	Simplex
S.9_49684519	141,18	1111	2111	Simplex
S.9_50757149	141,24	1111	1211	Simplex
S.9_49684502	141,24	1111	2111	Simplex
S.9_49684497	141,25	1111	2111	Simplex
S.9_49684491	141,25	1111	2111	Simplex
S.9_49684492	141,25	1111	2111	Simplex
S.9_49684522	141,25	1111	2111	Simplex
S.9_51525006	141,51	1111	1211	Simplex
S.9_50061218	144,50	1111	1211	Simplex
S.9_51913252	144,62	1111	1211	Simplex
SS.9_48403208	147,79	1211	1211	Double-simplex
S.9_51913254	148,24	1111	1211	Simplex
S.9_52312988	149,45	1111	2111	Simplex
S.9_52312979	149,45	1111	2111	Simplex
S.9_54444844	151,15	1111	2111	Simplex
S.9_53673744	151,49	1111	1211	Simplex
D.9_54444875	151,78	1122	1111	Duplex
S.9_53836396	152,66	1111	1211	Simplex
S.9_54444884	154,51	1111	1211	Simplex
S.9_52270753	157,11	1111	2111	Simplex
S.9_52270754	157,28	1111	2111	Simplex
D.9_52270711	162,41	1111	2211	Duplex
D.9_35438036	166,57	1111	1221	Duplex
S.9_54444891	166,57	1111	2111	Simplex
D.9_35438027	166,57	1111	1221	Duplex
S.9_54444857	166,57	1111	2111	Simplex
