# Supplementary material for: Genetic Mapping With Allele Dosage Information in Tetraploid Urochloa decumbens (Stapf) R. D. Webster Reveals Insights Into Spittlebug (Notozulia entreriana Berg) Resistance
Source: Front Plant Sci. 2019 Feb 21;10:92. doi: 10.3389/fpls.2019.00092 (PMC6401981; doi:10.3389/fpls.2019.00092)
Supplement: TABLE S2 — Functional description of the sequences found in the regions of the markers adjacent to mapped Urochloa decumbens QTLs for spittlebug resistance based on similarity to the Setaria viridis genome. [file Table_2.xlsx]

## Sheet: Plan1
Mapped QTLs
QTL	HG	Adjacent markers	Primary identifier	Annotation
QTL1	1	D.1_40431816/S.1_21570712	AT2G14610	Pathogenesis-related gene 1 (PR1)
			AT4G13340	Leucine-rich repeat (LRR) family protein
			AT4G31550	WRKY DNA-binding protein 11
QTL2	2	DS.2_39902899/S.2_399022936	Os04g53030	Disease resistance protein NBS-LRR class family
			AT1G58400	Disease resistance protein NBS-LRR class family
			AT3G14470	NB-ARC domain- containing disease resistance protein
			Os02g58620	Pentatricopeptide repeat domain (PPR)
			Os10g26070	Pentatricopeptide repeat domain (PPR)
QTL3	6	D.6_25761630/S.6_35357677	AT5G24110	WRKY DNA-binding protein
			AT1G12040	Leucine-rich repeat (LRR)
			Os05g05500	F-box domain containing protein
			Os04g57290	F-box domain containing protein
			Os08g24190	F-box domain containing protein
			Os03g06910	Pentatricopeptide repeat domain (PPR)
			Os08g31110	Pentatricopeptide repeat domain (PPR)
			Os08g42840	Leucine-rich repeat (LRR)
			Os06g04840	Leucine-rich repeat (LRR)
			Os06g04810	Leucine-rich repeat (LRR)
			AT3G14470	NB-ARC domain-containing disease resistance protein
			AT3G46730	NB-ARC domain-containing disease resistance protein
			AT1G50180	NB-ARC domain-containing disease resistance protein
			Os08g42710	NB-ARC domain-containing disease resistance protein
			Os02g27540	NB-ARC domain-containing disease resistance protein
			AT4G36010	Pathogenesis-related thaumatin superfamily protein (TLPs)
			AT4G38660	Pathogenesis-related thaumatin superfamily protein (TLPs)
			AT1G20030	Pathogenesis-related thaumatin superfamily protein (TLPs)
