# Supplementary material for: Genetic Mapping With Allele Dosage Information in Tetraploid Urochloa decumbens (Stapf) R. D. Webster Reveals Insights Into Spittlebug (Notozulia entreriana Berg) Resistance
Source: Front Plant Sci. 2019 Feb 21;10:92. doi: 10.3389/fpls.2019.00092 (PMC6401981; doi:10.3389/fpls.2019.00092)
Supplement: TABLE S3 — Number of markers identified in the alignment with five reference genomes using the Tassel-GBS pipeline after allele dosage estimation with SuperMASSA software and R data filtration analysis. [file Table_3.xlsx]

## Sheet: Plan1
Reference genomes	Tassel-GBS	SuperMASSA	Excluded missing data and filtered polymorphic sites
Panicum virgatum	60683	8303	3501
Panicum hallii	49603	7748	3153
Setaria viridis	58370	9345	4240
Setaria italica	56713	8960	4049
Transcriptome of U. decumbens	37080	7114	3043
